# Supplementary material for: Sensitive Detection of DJ-1 in Artificial Cerebrospinal Fluid Using a Portable GPTMS-Coordinated Gold Nanoparticle-Based Biosensor
Source: Biosensors (Basel). 2026 Mar 3;16(3):146. doi: 10.3390/bios16030146 (PMC13023608; doi:10.3390/bios16030146)
Supplement: Supplementary file 1 [file biosensors-16-00146-s001.zip]

Archive with 1 entries (1 files):
- biosensors-4116876-supplementary.pdf
